# Supplementary material for: Transcriptomic Analysis Reveals Regulatory Responses of Fatty Acid Positional Distribution in Triacylglycerols and Lipid Composition to Dietary n-3 HUFA in the Muscle of Trachinotus ovatus
Source: Animals (Basel). 2025 Aug 19;15(16):2427. doi: 10.3390/ani15162427 (PMC12383132; doi:10.3390/ani15162427)
Supplement: Supplementary file 1 [file animals-15-02427-s001.zip]

Archive with 1 entries (1 files):
- animals-3773192-supplementary.pdf
